# Supplementary material for: Functional Characterization of Squalene Epoxidases from Siraitia grosvenorii
Source: Plants (Basel). 2025 Jun 6;14(12):1740. doi: 10.3390/plants14121740 (PMC12196517; doi:10.3390/plants14121740)
Supplement: Supplementary file 1 [file plants-14-01740-s001.zip]

Archive with 1 entries (1 files):
- plants-3613094-supplementary.pdf
